# Supplementary material for: Patient-derived organoids identify tailored therapeutic options and determinants of plasticity in sarcomatoid urothelial bladder cancer
Source: NPJ Precis Oncol. 2023 Nov 2;7:112. doi: 10.1038/s41698-023-00466-w (PMC10622543; doi:10.1038/s41698-023-00466-w)
Supplement: Supplementary file 4 — Supplementary Data 3 [file 41698_2023_466_MOESM4_ESM.xlsx]

## Sheet: IC50-GR50 tested compounds
Compound	IC50 SarBC-01 (µM)	IC50 UroBC-01 (µM)	IC50 UroBC-16 (µM)	IC50 UroBC-22 (µM)	GR50 SarBC-01 (µM)	GR50 UroBC-01 (µM)	GR50 UroBC-16 (µM)	GR50 UroBC-22 (µM)
Epirubicin	0.0675	0.0054	0.03027	0.1587	0.0625	0.00663	0.065	0.16
Gemcitabine	0.005582	0.004906	0.005048	0.02402	0.0107	0.00557	0.00499	0.03
Bortezomib	0.002796	0.001848	0.003218	0.004865	0.00336	0.00203	0.00335	0.00493
Dacinostat	0.06024	0.02158	0.04751	0.1151	0.0615	0.0203	0.0303	0.109
RITA	0.0172	NA	NA	NA	0.0197	NA	NA	NA
Vorinostat	0.9473	1.019	3.905	7.684	0.761	1.18	4.71	7.2
Dexamethasone	NA	NA	NA	NA	NA	NA	NA	NA
Prednisolone	NA	NA	NA	NA	NA	NA	NA	NA
Docetaxel	0.0004	0.0003	Not tested	Not tested	0.000916	0.000631	Not tested	Not tested
Everolimus	15.51	8.861	Not tested	Not tested	8.18	0.413	Not tested	Not tested
Gefitinib	NA	2.939	Not tested	Not tested	NA	3.08	Not tested	Not tested
Ipatasertib	0.5956	NA	Not tested	Not tested	0.56	NA	Not tested	Not tested
Rapamycin	NA	0.0002	Not tested	Not tested	NA	0.00238	Not tested	Not tested
Teniposide	0.1142	0.01683	Not tested	Not tested	0.139	0.026	Not tested	Not tested
Cisplatin	7.359	36.58	Not tested	Not tested	5.48	39.1	Not tested	Not tested
Rabusertib	1.362	0.3541	Not tested	Not tested	0.943	0.418	Not tested	Not tested
Buparlisib	0.001593	0.002396	Not tested	Not tested	0.0014	0.00251	Not tested	Not tested
Flubendazole	0.1706	NA	Not tested	Not tested	0.303	NA	Not tested	Not tested
PF-477736	0.1534	0.3217	Not tested	Not tested	0.187	0.392	Not tested	Not tested
Sapitinib	NA	0.2378	Not tested	Not tested	NA	0.672	Not tested	Not tested
Idarubicin	0.03786	0.009207	Not tested	Not tested	0.0653	0.0107	Not tested	Not tested
Fimepinostat	0.01265	0.007541	Not tested	Not tested	0.0149	0.00757	Not tested	Not tested
BGT-226	NA	0.009872	Not tested	Not tested	NA	0.00967	Not tested	Not tested
