# Supplementary material for: Patient-derived organoids identify tailored therapeutic options and determinants of plasticity in sarcomatoid urothelial bladder cancer
Source: NPJ Precis Oncol. 2023 Nov 2;7:112. doi: 10.1038/s41698-023-00466-w (PMC10622543; doi:10.1038/s41698-023-00466-w)
Supplement: Supplementary file 5 — Supplementary Data 4 [file 41698_2023_466_MOESM5_ESM.xlsx]

## Sheet: Organoids Cohort
Patient	Sex	Age	Smoker	Previous intervention	Stage and Grade	Sample	Histology
SarBC-01	Male	73	yes	None	≥ pT2, G3	TUR-B	UroCa with SARC components
UroBC-01	Male	75	yes	None	pT2, G3	Cystectomy	Poorly differentiated UroCa
UroBC-02	Female	80	no	None	pT2, G3	TUR-B	Poorly differentiated UroCa
UroBC-06	Male	81	no	None	pT2, G3	TUR-B	Poorly differentiated UroCa
UroBC-15	Male	72	unknown	Gemcitabine/Cisplatin	PT3, G3	Cystectomy	Poorly differentiated UroCa
UroBC-16	Male	82	yes	None	pT1, G3	Cystectomy	Poorly differentiated Multifocal UroCa
UroBC-18	Male	56	yes	None	pT2, G3	TUR-B	Poorly differentiated UroCa
UroBC-20	Male	83	no	None	pT1, G3	TUR-B	Moderately differentiated UroCa
UroBC-22	Male	85	yes	None	pT2, G3	TUR-B	Poorly differentiated UroCa

## Sheet: IHC cohort
Patient ID	Sex	Stage and Grade	Histology	GR+ cells %	GR intensity	H-Score
SarBC-01	Male	≥ pT2, High Grade	SARC	90	3	290
SarBC-02	Male	≥ pT2, High Grade	SARC	70	2	140
SarBC-03	Male	≥ pT2, High Grade	SARC	50	3	230
SarBC-04	Male	≥ pT2, High Grade	SARC	20	3	120
SarBC-05	Male	≥ pT2, High Grade	SARC	20	2	70
SarBC-06	Female	≥ pT2, High Grade	SARC	50	3	180
SarBC-07	Male	≥ pT2, High Grade	SARC	100	3	300
SarBC-08	Male	≥ pT2, High Grade	SARC	95	3	285
SarBC-09	Female	≥ pT2, High Grade	SARC	90	3	290
SarBC-10	Female	≥ pT2, High Grade	SARC	60	3	260
SarBC-11	Female	≥ pT2, High Grade	SARC	60	3	260
SarBC-12	Male	≥ pT2, High Grade	SARC	30	2	80
SarBC-14	Female	≥ pT2, High Grade	SARC	100	3	300
UroBC-01	Male	≥ pT2, High Grade	UroCa	0	0	0
UroBC-02	Female	≥ pT2, High Grade	UroCa	0	0	0
UroBC-03	Female	≥ pT2, High Grade	UroCa	100	3	300
UroBC-04	Male	pT1, High Grade	UroCa	60	2	140
UroBC-05	Male	pT1, High Grade	UroCa	0	0	0
UroBC-06	Male	pT1, High Grade	UroCa	0	0	0
UroBC-07	Male	≥ pT2, High Grade	UroCa	30	1	40
UroBC-08	Male	≥ pT2, High Grade	UroCa	50	2	100
UroBC-09	Male	pT1, High Grade	UroCa	0	0	0
UroBC-10	Male	≥ pT2, High Grade	UroCa	100	3	300
UroBC-11	Male	pT1, High Grade	UroCa	20	1	20
UroBC-12	Female	≥ pT2, High Grade	UroCa	100	2	200
UroBC-13	Female	≥ pT2, High Grade	UroCa	0	0	0
UroBC-14	Male	≥ pT2, High Grade	UroCa	100	3	300
